# Supplementary material for: Expression of the glucagon-like peptide-1 receptor and its role in regulating autophagy in endometrial cancer
Source: BMC Cancer. 2018 Jun 15;18:657. doi: 10.1186/s12885-018-4570-8 (PMC6003019; doi:10.1186/s12885-018-4570-8)
Supplement: Supplementary file 1 — Table S1. Detailed data of participants. Clinicopathological data of 154 patients with endometrial cancer who underwent surgery at the Teikyo University Hospital. These clinical characteristics were obtained by a retrospective review of medical records and the pathological data were obtained by our tissue microarray. (XLSX 14 kb) [file 12885_2018_4570_MOESM1_ESM.xlsx]

## Sheet: Sheet1
No	GLP-1R Allred score	GLP-1R	PTEN mutation	p53 mutation	ER	PgR
1	5	low	-	-	-	-
2	7	high	-	+	-	-
3	6	high	-	-	+	+
4	6	high	+	-	ND	+
5	6	high	+	-	+	-
6	6	high	+	+	+	+
7	7	high	+	-	+	+
8	7	high	-	-	+	+
9	7	high	+	-	+	+
10	7	high	-	-	+	+
11	8	high	+	+	+	-
12	8	high	+	-	+	+
13	8	high	-	-	+	+
14	6	high	-	-	+	+
15	2	low	-	+	+	-
16	7	high	+	+	+	+
17	0	low	+	-	+	+
18	7	high	+	-	+	+
19	6	high	+	+	+	+
20	7	high	+	-	+	+
21	8	high	+	-	-	-
22	8	high	-	-	-	-
23	2	low	-	-	+	+
24	4	low	+	-	+	+
25	8	high	-	-	-	-
26	7	high	+	-	+	+
27	7	high	+	-	+	+
28	7	high	+	-	+	+
29	8	high	+	-	+	+
30	8	high	-	-	+	+
31	3	low	-	-	+	+
32	7	high	-	-	+	+
33	7	high	-	-	+	+
34	8	high	-	-	ND	-
35	7	high	-	+	+	+
36	8	high	-	-	+	+
37	5	low	-	+	-	-
38	8	high	+	+	+	+
39	8	high	+	-	+	+
40	6	high	+	-	+	-
41	8	high	+	+	+	-
42	5	low	+	-	ND	ND
43	7	high	+	+	+	+
44	7	high	-	+	+	+
45	7	high	-	-	+	+
46	7	high	+	-	+	+
47	7	high	+	-	+	+
48	6	high	+	-	+	+
49	8	high	-	+	-	-
50	7	high	+	-	+	+
51	8	high	+	+	-	-
52	6	high	+	-	+	+
53	7	high	+	-	+	+
54	7	high	+	+	ND	ND
55	7	high	+	-	+	+
56	7	high	+	-	+	+
57	8	high	ND	+	-	-
58	6	high	-	-	+	+
59	8	high	+	-	+	+
60	7	high	+	-	+	+
61	6	high	-	-	+	+
62	6	high	+	-	+	+
63	5	low	-	-	-	-
64	7	high	+	-	+	+
65	8	high	+	-	+	+
66	8	high	-	-	+	+
67	8	high	-	-	+	+
68	6	high	+	-	+	+
69	3	low	+	-	-	-
70	7	high	-	-	+	+
71	8	high	+	-	+	+
72	6	high	+	-	ND	-
73	8	high	+	-	+	+
74	6	high	-	+	+	-
75	2	low	ND	-	-	-
76	3	low	+	-	+	+
77	7	high	+	-	+	+
78	6	high	-	-	+	+
79	6	high	-	-	+	+
80	6	high	-	-	-	-
81	2	low	+	-	+	+
82	6	high	-	+	-	-
83	8	high	+	-	+	+
84	7	high	-	-	+	+
85	7	high	+	-	+	+
86	8	high	+	-	+	+
87	8	high	+	-	+	+
88	7	high	-	-	+	+
89	8	high	+	+	+	+
90	3	low	-	+	+	-
91	6	high	-	-	+	+
92	6	high	+	-	+	+
93	7	high	+	-	+	+
94	3	low	-	-	+	-
95	8	high	+	-	ND	+
96	8	high	ND	-	-	-
97	7	high	+	-	+	+
98	7	high	+	-	+	+
99	7	high	+	-	+	+
100	7	high	+	-	+	+
101	7	high	-	-	+	+
102	6	high	-	-	-	-
103	7	high	+	-	+	+
104	6	high	-	-	+	+
105	7	high	+	-	+	+
106	8	high	+	+	+	+
107	8	high	+	-	-	-
108	7	high	+	-	+	+
109	7	high	+	-	ND	-
110	4	low	-	-	+	+
111	7	high	+	-	+	+
112	7	high	+	-	+	+
113	7	high	+	-	+	+
114	6	high	-	-	+	+
115	7	high	+	-	+	+
116	7	high	-	-	+	-
117	7	high	-	-	+	+
118	8	high	+	-	+	+
119	6	high	+	-	+	+
120	7	high	-	-	+	-
121	7	high	-	-	ND	+
122	7	high	+	+	+	+
123	7	high	-	-	+	+
124	7	high	+	-	+	+
125	7	high	+	-	+	+
126	8	high	-	-	+	+
127	7	high	-	-	+	+
128	7	high	-	-	+	+
129	8	high	+	-	+	+
130	5	low	-	-	+	+
131	3	low	-	-	+	+
132	6	high	-	-	+	+
133	7	high	ND	-	+	+
134	7	high	+	-	+	+
135	6	high	-	-	+	+
136	3	low	+	+	+	+
137	8	high	+	-	+	+
138	8	high	-	+	+	+
139	8	high	-	-	+	+
140	7	high	+	-	+	+
141	7	high	-	+	+	+
142	8	high	+	-	ND	-
143	7	high	-	+	ND	-
144	8	high	+	-	+	+
145	8	high	+	-	+	+
146	6	high	-	-	+	+
147	8	high	+	-	+	+
148	6	high	+	-	+	+
149	7	high	+	-	+	+
150	7	high	-	-	+	+
151	8	high	+	-	ND	+
152	8	high	+	-	+	+
153	7	high	-	-	+	+
154	8	high	+	-	+	+
